# Supplementary material for: HIV transmission and pre-exposure prophylaxis in a high risk MSM population: A simulation study of location-based selection of sexual partners
Source: PLoS One. 2017 Nov 30;12(11):e0189002. doi: 10.1371/journal.pone.0189002 (PMC5708822; doi:10.1371/journal.pone.0189002)
Supplement: S1 Appendix — (CSV) [file pone.0189002.s002.csv]

id	age	HIV	backroom	club	sauna	ageQuali	nbpartner	condom
1	40	1	1	1	1	2	1	2
2	NA	0	0	0	1	NA	1	2
3	30	0	0	0	1	0	1	1
4	62	0	1	0	1	3	1	1
5	26	1	1	1	1	0	1	2
6	38	0	0	0	1	1	0	2
7	42	0	1	1	0	2	0	NA
8	32	0	0	0	1	1	0	NA
9	35	0	1	1	1	1	0	1
10	41	0	1	1	1	2	1	2
11	45	0	0	1	0	2	NA	NA
12	30	0	0	0	1	0	1	1
13	37	0	1	1	1	1	1	1
14	38	0	0	0	1	1	0	1
15	34	0	1	1	1	1	1	1
16	36	0	0	0	0	1	0	NA
17	33	0	1	0	1	1	0	1
18	58	0	0	1	1	3	1	1
19	38	0	0	1	1	1	0	1
20	31	1	1	1	0	0	1	2
21	42	0	1	1	1	2	1	2
22	46	0	0	0	1	3	1	1
23	48	0	0	0	1	3	1	1
24	41	1	1	1	1	2	1	2
25	38	0	0	0	1	1	1	2
26	65	0	0	1	1	3	0	1
27	35	0	0	0	1	1	0	1
28	43	1	1	1	1	2	0	1
29	44	0	1	0	1	2	0	1
30	50	1	1	1	1	3	1	2
31	38	0	0	0	1	1	1	2
32	33	0	0	1	0	1	0	1
33	19	0	0	0	0	0	0	2
34	46	1	1	1	1	3	1	2
35	36	1	1	1	1	1	1	2
36	NA	0	0	1	1	NA	1	NA
37	32	0	1	1	1	1	0	2
38	NA	0	0	1	1	NA	1	2
39	57	1	1	0	1	3	1	1
40	40	0	0	1	1	2	0	2
41	43	0	1	1	1	2	1	1
42	48	0	1	0	1	3	0	1
43	35	0	0	1	1	1	1	2
44	28	0	0	1	1	0	1	1
45	46	0	0	0	1	3	1	2
46	21	0	1	0	1	0	0	NA
47	NA	0	1	0	1	NA	NA	1
48	45	0	1	1	1	2	0	1
49	62	0	0	0	1	3	0	1
50	55	1	1	1	1	3	0	2
51	69	0	0	0	1	3	0	1
52	51	1	0	0	1	3	1	2
53	56	0	1	1	1	3	1	1
54	47	0	1	0	1	3	1	1
55	26	0	1	1	1	0	1	1
56	NA	0	1	0	1	NA	0	2
57	38	0	1	1	1	1	1	2
58	51	0	1	1	1	3	1	2
59	45	1	1	1	1	2	0	NA
60	58	0	1	0	1	3	1	2
61	66	1	1	1	1	3	1	1
62	NA	0	0	0	1	NA	1	2
63	45	0	0	0	1	2	0	1
64	41	1	1	1	1	2	0	2
65	25	0	0	1	1	0	1	1
66	27	1	1	1	1	0	1	2
67	58	0	0	0	1	3	1	1
68	23	0	0	0	1	0	1	1
69	34	0	0	1	1	1	0	NA
70	59	0	0	0	1	3	1	2
71	30	0	0	1	1	0	0	1
72	48	0	0	1	1	3	0	NA
73	43	0	1	1	1	2	0	1
74	37	1	0	0	1	1	NA	1
75	NA	0	0	1	1	NA	0	1
76	49	0	1	1	1	3	1	1
77	19	0	0	1	1	0	0	NA
78	29	1	0	1	1	0	0	1
79	39	1	1	1	1	2	1	NA
80	22	0	0	1	1	0	1	1
81	44	0	1	1	1	2	1	2
82	39	0	1	1	1	2	1	1
83	34	0	0	0	1	1	0	NA
84	62	0	0	0	1	3	1	1
85	NA	0	1	0	0	NA	1	1
86	48	0	1	1	1	3	1	2
87	47	0	0	0	1	3	1	1
88	NA	0	0	0	1	NA	0	1
89	NA	1	1	1	1	NA	1	1
90	NA	0	0	0	0	NA	0	NA
91	58	0	1	1	1	3	1	1
92	50	1	1	1	1	3	0	1
93	NA	0	1	0	1	NA	0	1
94	NA	1	1	1	1	NA	1	2
95	24	0	0	1	1	0	0	NA
96	44	0	0	0	1	2	0	1
97	34	0	0	0	1	1	1	1
98	37	0	0	1	1	1	1	1
99	NA	0	0	0	1	NA	1	NA
100	54	0	0	0	1	3	0	1
101	35	0	0	1	1	1	1	1
102	61	1	0	0	1	3	1	2
103	27	0	1	1	1	0	1	NA
104	25	0	0	1	1	0	0	1
105	19	0	0	0	1	0	0	1
106	41	0	1	1	1	2	1	1
107	64	0	1	1	1	3	0	NA
108	62	0	0	1	1	3	1	2
109	49	0	0	0	1	3	0	1
110	48	0	1	1	1	3	1	1
111	43	1	1	1	1	2	1	1
112	50	0	1	0	1	3	0	NA
113	48	0	1	1	1	3	0	2
114	25	1	0	1	1	0	1	1
115	27	0	0	0	1	0	1	1
116	49	0	0	0	1	3	0	2
117	37	0	0	0	1	1	0	1
118	51	0	1	0	1	3	0	1
119	26	0	0	1	1	0	1	2
120	22	0	0	1	1	0	1	2
121	NA	0	0	0	1	NA	0	1
122	48	0	1	0	1	3	1	1
123	36	0	0	1	0	1	0	1
124	37	0	0	0	1	1	0	1
125	52	0	1	0	0	3	0	1
126	27	0	0	1	1	0	1	2
127	31	0	0	0	1	0	0	NA
128	NA	0	1	0	1	NA	0	1
129	40	0	1	1	1	2	1	1
130	52	0	0	0	1	3	0	1
131	32	0	1	1	1	1	0	NA
132	57	0	1	0	1	3	1	1
133	47	0	0	1	1	3	0	1
134	43	0	1	0	1	2	1	1
135	60	0	1	1	1	3	1	1
136	31	0	0	1	1	0	1	1
137	23	0	1	1	1	0	0	1
138	34	0	0	0	1	1	0	2
139	43	0	1	1	1	2	1	1
140	46	1	1	1	1	3	1	1
141	34	0	1	1	1	1	1	1
142	NA	0	0	0	1	NA	0	2
143	38	1	0	0	1	1	0	1
144	36	0	1	1	1	1	0	1
145	43	0	0	0	1	2	1	1
146	45	0	1	1	1	2	0	NA
147	34	0	0	1	0	1	0	1
148	57	1	0	1	1	3	1	1
149	NA	0	1	1	1	NA	1	1
150	54	1	1	0	1	3	1	2
151	32	1	0	1	1	1	0	1
152	27	1	1	1	1	0	1	2
153	30	0	0	1	0	0	1	1
154	53	0	1	1	1	3	1	1
155	44	0	1	1	1	2	1	2
156	44	0	1	1	1	2	0	2
157	54	0	1	1	1	3	1	1
158	36	0	0	1	1	1	0	2
159	NA	0	0	0	1	NA	1	1
160	23	0	0	1	1	0	1	1
161	34	1	1	1	0	1	1	2
162	25	0	0	1	1	0	1	1
163	42	0	1	1	0	2	0	1
164	43	1	0	0	1	2	1	2
165	40	1	1	1	1	2	1	2
166	42	1	1	0	1	2	1	2
167	41	0	1	1	1	2	0	2
168	46	0	1	1	1	3	1	2
169	35	0	1	1	1	1	0	1
170	28	0	0	1	1	0	1	1
171	51	0	0	0	1	3	1	1
172	38	0	1	1	1	1	1	1
173	35	1	1	1	1	1	1	2
174	48	0	1	1	1	3	0	1
175	19	0	1	1	1	0	1	1
176	38	0	1	1	1	1	1	2
177	NA	0	1	1	1	NA	1	1
178	32	0	0	1	1	1	0	1
179	52	0	0	1	0	3	1	1
180	42	1	1	1	1	2	0	2
181	27	0	1	1	0	0	0	2
182	34	0	1	1	1	1	1	1
183	35	0	1	1	1	1	1	1
184	21	0	1	1	1	0	1	1
185	47	0	0	1	0	3	0	1
186	20	0	0	0	0	0	0	2
187	52	0	1	0	1	3	0	1
188	50	0	0	0	1	3	1	1
189	24	0	1	1	1	0	0	1
190	31	1	0	1	1	0	1	2
191	45	0	1	1	0	2	1	2
192	39	0	1	1	1	2	1	1
193	37	0	1	1	0	1	1	1
194	37	0	0	1	1	1	0	NA
195	39	0	0	0	0	2	1	1
196	36	0	0	0	1	1	1	1
197	36	0	1	1	0	1	1	2
198	56	0	1	0	1	3	1	2
199	41	0	1	0	1	2	1	1
200	44	0	0	1	1	2	0	NA
201	35	1	0	1	1	1	1	1
202	44	1	1	1	1	2	1	2
203	39	0	1	0	1	2	1	1
204	36	0	1	0	1	1	1	1
205	43	0	0	1	1	2	0	1
206	33	0	0	0	1	1	0	1
207	NA	0	0	0	1	NA	1	1
208	52	1	0	0	1	3	1	1
209	37	0	1	1	1	1	1	2
210	61	1	1	1	1	3	1	2
211	28	1	0	0	1	0	0	1
212	58	0	0	1	0	3	0	NA
213	NA	0	0	1	0	NA	0	NA
214	51	1	1	1	0	3	0	2
215	61	0	0	0	1	3	0	2
216	29	0	0	1	1	0	0	1
217	51	0	1	1	1	3	0	1
218	29	0	0	0	1	0	0	1
219	50	0	1	1	1	3	1	1
220	64	0	0	0	1	3	1	1
221	51	1	1	1	0	3	0	1
222	55	0	0	0	1	3	0	1
223	19	0	0	1	1	0	1	2
224	43	0	1	0	1	2	1	1
225	26	0	0	1	0	0	0	1
226	NA	0	0	1	1	NA	1	1
227	45	0	1	1	0	2	1	2
228	26	0	1	0	1	0	1	1
229	NA	0	0	1	1	NA	1	2
230	35	0	1	1	1	1	0	NA
231	36	1	1	1	1	1	0	2
232	38	0	0	0	1	1	0	1
233	35	0	1	0	1	1	1	1
234	46	0	0	1	1	3	0	1
235	47	0	1	1	1	3	0	1
236	30	0	1	1	0	0	1	NA
237	25	0	0	1	1	0	0	1
238	52	0	0	1	1	3	1	1
239	44	0	1	1	1	2	1	2
240	46	1	1	1	1	3	1	1
241	28	0	0	0	1	0	1	2
242	43	0	0	1	1	2	0	1
243	46	0	0	1	1	3	0	NA
244	NA	0	0	0	1	NA	0	1
245	34	0	1	1	1	1	1	1
246	33	0	0	1	1	1	0	2
247	57	0	0	0	1	3	0	NA
248	27	0	1	1	1	0	1	1
249	35	0	0	0	1	1	1	1
250	39	0	0	1	1	2	1	1
251	25	0	1	1	1	0	0	2
252	44	0	0	0	1	2	1	NA
253	20	0	0	1	1	0	0	NA
254	31	0	0	0	0	0	0	NA
255	45	1	0	0	1	2	1	1
256	31	0	0	1	1	0	1	NA
257	28	0	0	1	1	0	0	NA
258	30	0	0	1	1	0	0	1
259	41	0	0	0	1	2	0	NA
260	40	0	0	1	1	2	0	NA
261	22	0	1	1	1	0	1	1
262	NA	0	1	1	1	NA	1	NA
263	38	1	1	1	1	1	0	2
264	54	1	0	0	1	3	1	1
265	31	0	0	1	1	0	1	1
266	39	0	0	1	1	2	1	1
267	40	1	1	1	1	2	1	1
268	38	0	0	1	1	1	1	1
269	45	1	1	1	0	2	1	2
270	36	0	0	0	1	1	1	NA
271	42	1	1	1	0	2	1	1
272	29	0	1	1	1	0	0	1
273	55	0	0	0	1	3	0	1
274	30	0	0	1	1	0	0	1
275	20	0	0	1	1	0	0	1
276	60	0	1	0	1	3	1	1
277	40	0	1	1	1	2	1	1
278	49	0	0	0	1	3	0	2
279	30	0	0	1	1	0	0	1
280	47	0	1	1	1	3	0	2
281	39	0	0	0	1	2	0	2
282	29	0	0	0	1	0	1	NA
283	48	0	0	0	1	3	1	1
284	NA	0	1	0	1	NA	0	NA
285	27	1	0	1	0	0	0	1
286	33	0	0	0	1	1	0	1
287	42	1	1	0	0	2	1	1
288	45	0	1	0	1	2	1	1
289	54	0	1	1	1	3	0	2
290	50	0	0	1	1	3	1	NA
291	44	0	0	1	1	2	0	2
292	24	0	0	1	1	0	1	2
293	NA	0	0	1	1	NA	1	1
294	53	1	1	1	1	3	1	1
295	35	0	0	1	1	1	0	1
296	74	0	1	0	1	3	1	2
297	59	0	0	0	1	3	1	1
298	32	1	1	1	1	1	0	1
299	65	1	0	1	1	3	0	NA
300	NA	0	1	0	0	NA	0	1
301	25	0	0	1	1	0	0	2
302	48	1	0	0	1	3	1	1
303	33	0	1	1	1	1	0	1
304	48	0	1	1	1	3	0	1
305	49	0	0	0	1	3	1	NA
306	43	0	1	0	1	2	1	2
307	35	0	0	1	1	1	0	NA
308	75	0	0	0	1	3	1	NA
309	35	0	1	1	1	1	1	2
310	21	0	0	1	1	0	1	1
311	61	0	1	1	0	3	0	2
312	28	0	0	1	1	0	1	2
313	49	0	0	1	1	3	1	1
314	NA	1	1	1	1	NA	1	2
315	42	0	1	1	0	2	1	1
316	37	0	1	1	1	1	1	1
317	51	0	1	1	1	3	0	NA
318	36	0	1	1	1	1	1	2
319	33	0	0	0	1	1	1	2
320	35	0	1	1	1	1	1	2
321	32	0	0	1	0	1	0	NA
322	45	0	1	1	0	2	0	NA
323	62	1	0	0	1	3	1	2
324	39	0	0	1	1	2	0	1
325	47	0	1	1	1	3	0	2
326	45	1	1	0	0	2	1	2
327	NA	1	1	1	1	NA	1	2
328	46	0	0	1	1	3	1	1
329	30	0	0	0	1	0	0	1
330	32	1	0	0	1	1	1	2
331	20	0	0	1	1	0	0	1
332	30	1	1	1	0	0	0	1
333	31	0	0	0	1	0	0	1
334	43	1	1	1	1	2	1	2
335	NA	0	0	0	0	NA	0	NA
336	56	0	0	0	1	3	1	2
337	37	0	0	1	1	1	0	1
338	37	1	1	1	0	1	1	1
339	27	0	1	1	1	0	1	2
340	46	0	0	0	1	3	0	1
341	NA	1	0	0	0	NA	0	1
342	44	1	1	1	1	2	1	2
343	52	0	0	0	1	3	1	1
344	NA	1	0	1	0	NA	0	NA
345	28	0	0	1	1	0	1	1
346	45	0	1	0	1	2	1	1
347	NA	0	1	1	1	NA	0	1
348	48	0	0	0	1	3	0	2
349	43	0	1	1	1	2	1	2
350	33	0	1	0	0	1	0	2
351	28	0	0	1	1	0	1	2
352	42	0	0	1	1	2	1	1
353	40	0	1	0	1	2	1	1
354	36	1	1	1	1	1	1	1
355	42	0	1	1	1	2	0	2
356	29	1	1	1	1	0	1	2
357	24	0	0	0	1	0	1	1
358	69	0	1	1	1	3	0	1
359	39	1	1	1	1	2	0	2
360	45	0	0	1	1	2	0	1
361	57	1	1	1	1	3	1	1
362	20	0	1	1	1	0	1	1
363	45	0	0	0	1	2	0	1
364	NA	0	0	0	1	NA	0	NA
365	27	0	0	1	0	0	0	NA
366	29	0	0	1	1	0	0	1
367	35	1	1	1	1	1	1	1
368	38	0	1	1	1	1	1	1
369	29	0	1	1	1	0	1	2
370	41	1	1	1	1	2	1	2
371	28	0	1	1	1	0	0	2
372	61	0	0	1	1	3	0	1
373	38	0	1	1	1	1	0	1
374	39	0	0	0	1	2	0	1
375	20	0	1	1	1	0	0	2
376	41	0	0	0	0	2	0	NA
377	57	0	0	0	1	3	0	1
378	20	0	0	1	1	0	NA	1
379	22	0	0	1	1	0	1	NA
380	57	1	1	1	0	3	1	2
381	25	0	1	1	1	0	0	1
382	62	0	0	0	1	3	1	1
383	51	0	1	1	1	3	1	1
384	44	0	0	1	0	2	1	1
385	44	0	0	1	1	2	0	1
386	NA	0	0	0	1	NA	1	1
387	27	0	0	0	1	0	1	1
388	31	0	1	1	1	0	NA	1
389	25	0	0	1	1	0	0	2
390	25	0	1	1	1	0	1	2
391	49	0	1	1	1	3	1	2
392	48	0	0	0	1	3	1	1
393	23	0	0	1	1	0	1	1
394	51	1	1	1	1	3	1	2
395	30	0	0	1	1	0	0	2
396	33	1	1	1	1	1	1	2
397	44	0	0	0	1	2	0	1
398	NA	0	0	1	1	NA	0	2
399	22	0	1	1	1	0	0	1
400	43	0	1	0	1	2	1	1
401	27	0	1	1	1	0	0	2
402	43	1	1	0	1	2	0	1
403	59	0	0	1	1	3	1	1
404	NA	1	0	1	1	NA	0	1
405	38	1	0	1	1	1	0	1
406	67	0	0	0	1	3	0	NA
407	31	1	1	0	1	0	1	2
408	30	0	0	0	1	0	0	1
409	36	0	1	1	1	1	1	1
410	NA	0	0	1	1	NA	0	1
411	50	0	1	1	0	3	1	2
412	58	0	0	0	1	3	1	1
413	42	0	0	0	1	2	0	1
414	28	0	0	1	1	0	0	2
415	NA	0	0	0	1	NA	0	NA
416	46	0	1	1	1	3	1	2
417	26	1	0	1	1	0	0	1
418	32	1	1	1	1	1	1	1
419	35	1	0	1	1	1	1	2
420	NA	0	0	1	1	NA	0	1
421	35	1	1	1	1	1	1	2
422	50	0	0	0	1	3	0	1
423	49	0	1	1	1	3	0	1
424	46	0	1	1	0	3	0	1
425	46	1	0	1	0	3	1	2
426	29	0	0	1	1	0	1	1
427	29	0	0	0	0	0	0	NA
428	NA	1	1	1	1	NA	1	1
429	30	0	1	1	1	0	0	1
430	46	0	0	1	1	3	0	NA
431	59	0	0	0	1	3	0	2
432	41	0	1	1	1	2	1	1
433	20	0	0	1	1	0	1	1
434	39	0	1	1	1	2	1	1
435	35	1	1	1	1	1	1	2
436	50	1	1	0	0	3	1	2
437	32	0	1	1	1	1	0	1
438	20	0	0	0	1	0	0	1
439	48	0	0	0	1	3	0	1
440	44	0	1	1	1	2	1	1
441	38	0	0	1	1	1	0	1
442	41	0	0	1	1	2	0	2
443	36	0	1	1	1	1	1	2
444	43	0	1	0	1	2	1	1
445	61	0	0	0	1	3	1	1
446	NA	0	0	0	1	NA	0	1
447	44	0	1	1	0	2	1	NA
448	40	0	1	0	1	2	0	1
449	34	1	1	1	1	1	1	2
450	39	0	1	1	1	2	1	2
451	40	1	1	1	1	2	1	2
452	33	0	1	1	1	1	1	2
453	33	0	1	1	1	1	0	1
454	51	0	0	1	1	3	1	1
455	34	0	1	1	1	1	1	2
456	49	0	0	1	0	3	0	NA
457	30	1	0	0	1	0	1	1
458	NA	0	0	0	1	NA	1	2
459	40	0	1	1	1	2	1	1
460	43	0	1	0	1	2	1	1
461	34	0	0	1	1	1	0	1
462	27	0	1	1	1	0	1	2
463	43	0	0	0	1	2	0	2
464	40	0	1	1	1	2	0	1
465	45	0	0	0	1	2	1	NA
466	38	0	0	1	1	1	0	1
467	35	0	1	1	1	1	1	2
468	NA	0	1	1	1	NA	0	1
469	37	1	1	0	1	1	1	2
470	46	0	1	0	1	3	0	1
471	59	0	0	0	1	3	1	1
472	23	0	1	1	1	0	1	2
473	47	0	1	0	1	3	1	2
474	32	1	1	1	1	1	1	2
475	47	1	1	1	0	3	NA	NA
476	29	0	1	1	1	0	1	1
477	47	0	0	0	1	3	1	1
478	NA	0	0	1	1	NA	1	1
479	44	0	1	1	1	2	1	1
480	44	0	0	0	1	2	1	1
481	41	1	1	1	0	2	1	2
482	NA	0	1	1	1	NA	NA	NA
483	NA	0	0	1	0	NA	0	NA
484	25	0	1	1	1	0	1	1
485	NA	0	0	0	0	NA	0	1
486	34	1	1	1	1	1	1	2
487	44	0	0	1	1	2	1	1
488	22	0	0	1	1	0	1	1
489	26	0	1	1	1	0	1	1
490	44	0	1	1	1	2	0	2
491	NA	1	1	0	0	NA	1	1
492	41	0	0	1	1	2	0	1
493	24	0	0	1	1	0	0	2
494	65	0	0	0	1	3	0	NA
495	44	0	0	0	1	2	0	1
496	49	0	0	0	0	3	1	1
497	47	0	0	0	1	3	1	1
498	NA	0	0	0	1	NA	0	2
499	40	0	0	0	1	2	1	1
500	57	0	1	0	1	3	1	1
501	NA	0	0	1	1	NA	0	NA
502	NA	0	1	0	1	NA	1	2
503	57	0	1	1	1	3	0	2
504	28	0	0	1	1	0	1	2
505	62	0	0	0	1	3	1	2
506	45	0	1	1	1	2	1	1
507	NA	1	0	1	1	NA	1	2
508	NA	0	0	1	1	NA	1	1
509	57	0	1	1	1	3	1	NA
510	36	0	0	0	1	1	1	NA
511	33	0	1	1	1	1	1	2
512	50	0	0	1	1	3	1	1
513	41	0	0	1	1	2	0	1
514	NA	0	1	0	0	NA	1	1
515	37	0	0	0	1	1	0	1
516	43	0	0	0	1	2	0	1
517	50	0	1	0	1	3	0	2
518	41	0	1	1	1	2	0	2
519	27	0	1	1	1	0	1	1
520	31	0	0	1	1	0	0	NA
521	53	1	1	1	0	3	0	1
522	36	0	0	1	0	1	1	2
523	NA	1	1	1	1	NA	1	1
524	41	1	1	1	0	2	1	2
525	71	0	0	0	1	3	NA	NA
526	34	0	0	1	1	1	1	2
527	35	0	0	0	1	1	0	1
528	53	0	1	0	1	3	0	1
529	33	1	1	1	1	1	1	2
530	44	0	0	1	1	2	1	1
531	28	0	0	1	1	0	0	1
532	38	0	1	1	1	1	1	2
533	42	0	0	0	1	2	1	1
534	NA	0	1	1	1	NA	1	2
535	34	0	1	1	0	1	1	1
536	43	0	1	1	0	2	1	2
537	NA	0	1	0	0	NA	0	1
538	NA	1	1	1	0	NA	1	2
539	45	1	1	1	1	2	0	1
540	44	0	1	1	1	2	1	1
541	29	0	1	1	1	0	0	NA
542	30	0	0	0	0	0	1	2
543	48	1	1	1	1	3	0	1
544	39	0	1	1	0	2	0	NA
545	42	0	0	0	1	2	0	1
546	39	0	0	1	0	2	0	2
547	39	0	0	1	0	2	1	2
548	36	0	1	1	1	1	1	1
549	22	0	0	1	1	0	1	1
550	30	0	1	1	1	0	0	2
551	NA	0	0	0	1	NA	1	1
552	42	0	0	1	1	2	1	1
553	37	0	0	1	0	1	0	1
554	NA	0	0	1	1	NA	1	1
555	33	0	0	1	1	1	1	2
556	47	0	0	0	0	3	0	NA
557	38	0	0	1	0	1	0	NA
558	52	0	0	0	1	3	1	1
559	50	1	0	1	0	3	0	NA
560	51	0	1	1	1	3	0	NA
561	55	0	0	0	0	3	0	1
562	52	0	1	1	0	3	1	1
563	22	0	0	1	0	0	1	1
564	29	0	0	1	0	0	0	2
565	47	1	0	0	1	3	1	2
566	53	0	1	1	1	3	0	1
567	27	1	1	1	1	0	1	2
568	26	0	0	1	1	0	0	2
569	40	0	0	1	1	2	1	1
570	39	0	0	1	1	2	1	1
571	35	0	0	0	0	1	0	2
572	36	0	0	1	0	1	0	1
573	NA	0	1	1	1	NA	1	2
574	27	0	0	1	1	0	0	1
575	31	0	0	1	0	0	0	2
576	37	0	0	1	1	1	1	1
577	50	0	0	1	0	3	0	NA
578	47	0	1	1	1	3	1	2
579	25	0	0	1	0	0	0	NA
580	43	0	1	1	0	2	1	1
581	35	0	1	1	1	1	0	1
582	24	0	0	1	0	0	0	NA
583	28	0	0	1	0	0	1	1
584	26	0	0	1	1	0	0	1
585	41	0	0	1	1	2	1	1
586	37	1	1	1	1	1	1	1
587	55	0	0	1	1	3	1	1
588	44	0	1	0	0	2	0	2
589	29	0	0	0	1	0	1	1
590	46	0	1	1	1	3	0	1
591	44	0	0	1	0	2	0	NA
592	30	0	0	1	0	0	0	1
593	37	0	0	1	0	1	0	2
594	31	0	1	1	1	0	0	1
595	NA	0	0	1	0	NA	0	NA
596	33	0	1	1	1	1	0	1
597	NA	0	0	1	1	NA	1	1
598	67	0	1	0	0	3	0	NA
599	23	0	1	1	1	0	1	2
600	50	0	1	1	1	3	1	1
601	24	0	1	1	0	0	1	2
602	29	0	0	1	1	0	0	NA
603	47	0	1	1	0	3	1	2
604	31	0	0	1	1	0	0	NA
605	34	0	1	1	0	1	1	2
606	NA	0	0	1	0	NA	0	NA
607	59	0	1	0	1	3	0	NA
608	26	0	1	1	1	0	1	2
609	44	0	0	1	1	2	1	2
610	44	0	0	1	1	2	0	1
611	44	0	1	1	0	2	0	NA
612	27	0	0	1	0	0	1	1
613	27	0	1	1	0	0	1	2
614	30	0	1	1	1	0	1	2
615	24	0	0	1	1	0	0	1
616	28	0	0	1	1	0	0	2
617	25	0	0	1	0	0	1	1
618	40	0	0	1	0	2	0	NA
619	NA	0	0	1	1	NA	1	1
620	59	0	1	1	1	3	0	1
621	37	0	0	1	0	1	0	NA
622	20	0	0	1	0	0	1	2
623	31	0	1	1	1	0	1	2
624	47	0	0	1	0	3	1	1
625	25	0	0	1	0	0	0	NA
626	36	0	0	0	1	1	1	2
627	41	0	0	1	0	2	0	1
628	34	0	0	1	0	1	0	1
629	36	0	1	1	1	1	1	1
630	29	1	0	0	0	0	0	NA
631	57	0	1	1	1	3	0	1
632	21	0	0	1	0	0	0	NA
633	31	0	0	1	0	0	0	1
634	36	0	1	1	1	1	0	NA
635	38	0	0	1	1	1	0	1
636	44	0	1	1	1	2	1	2
637	26	0	0	1	1	0	1	2
638	31	0	1	1	0	0	1	2
639	31	0	0	1	1	0	1	1
640	44	1	1	1	0	2	1	2
641	33	0	0	1	0	1	0	NA
642	48	0	0	1	0	3	0	NA
643	45	0	1	1	1	2	1	2
644	39	0	1	1	0	2	0	1
645	32	0	1	1	1	1	1	1
646	23	0	0	1	0	0	0	NA
647	31	0	1	1	1	0	1	2
648	38	0	0	0	0	1	0	1
649	38	0	0	1	1	1	1	1
650	27	0	1	1	0	0	1	2
651	48	0	1	1	1	3	0	NA
652	18	0	1	1	0	0	0	2
653	25	0	0	0	0	0	0	NA
654	50	0	0	1	0	3	0	NA
655	39	1	1	1	0	2	0	2
656	42	0	0	1	0	2	1	1
657	40	0	0	0	0	2	0	NA
658	NA	1	0	0	1	NA	1	2
659	34	0	1	0	1	1	1	1
660	NA	1	0	1	1	NA	1	1
661	42	0	1	1	0	2	1	1
662	18	0	0	0	0	0	0	NA
663	39	0	1	1	1	2	1	1
664	43	0	0	1	1	2	0	1
665	36	0	1	1	1	1	0	2
666	44	0	0	1	1	2	1	2
667	35	0	0	1	1	1	1	2
668	27	0	0	1	0	0	0	1
669	31	0	0	0	0	0	0	NA
670	45	1	0	1	0	2	1	2
671	39	0	1	1	0	2	0	NA
672	46	0	0	1	0	3	0	NA
673	43	0	0	1	1	2	0	NA
674	24	1	1	1	1	0	1	1
675	28	1	0	1	1	0	0	1
676	NA	1	0	1	0	NA	0	NA
677	NA	0	1	0	1	NA	0	1
678	41	0	0	1	1	2	0	2
679	59	0	0	1	1	3	0	NA
680	33	0	1	1	1	1	1	1
681	35	1	1	1	1	1	1	2
682	41	1	0	1	0	2	1	2
683	38	0	1	1	0	1	1	2
684	38	1	1	1	1	1	0	1
685	47	0	1	0	1	3	1	1
686	52	0	1	1	1	3	0	1
687	32	0	1	1	1	1	1	2
688	44	0	1	1	1	2	1	1
689	NA	0	0	0	1	NA	0	1
690	21	0	1	1	0	0	1	2
691	22	0	0	1	1	0	0	2
692	52	1	1	1	1	3	1	2
693	25	1	1	1	1	0	0	2
694	35	0	1	1	1	1	0	1
695	38	0	0	1	0	1	0	1
696	43	0	1	1	1	2	0	1
697	32	0	1	1	1	1	0	1
698	46	0	0	0	0	3	0	NA
699	32	0	1	1	1	1	1	2
700	40	1	0	1	1	2	1	2
701	27	0	1	1	1	0	0	1
702	NA	0	0	1	1	NA	1	2
703	NA	0	0	0	1	NA	0	1
704	31	0	0	1	1	0	0	1
705	19	0	0	1	0	0	1	NA
706	29	0	1	1	0	0	1	2
707	42	0	1	1	0	2	1	1
708	39	0	0	1	0	2	0	1
709	28	0	0	1	0	0	0	1
710	40	1	1	1	0	2	0	1
711	37	0	1	1	1	1	1	1
712	53	1	1	1	1	3	0	1
713	38	0	0	1	0	1	1	2
714	36	0	1	1	1	1	0	1
715	NA	0	0	1	0	NA	0	1
716	42	1	1	1	0	2	1	2
717	46	0	0	1	0	3	0	1
718	31	0	1	1	0	0	0	1
719	37	0	1	1	0	1	0	NA
720	41	1	1	1	1	2	0	1
721	30	0	0	1	0	0	0	NA
722	NA	0	0	0	0	NA	0	1
723	38	0	0	1	0	1	1	2
724	39	1	0	1	0	2	1	1
725	35	0	0	1	1	1	0	1
726	35	0	0	1	0	1	0	1
727	33	0	0	1	1	1	1	1
728	NA	0	1	1	1	NA	0	2
729	NA	1	0	0	0	NA	0	1
730	30	0	1	1	0	0	NA	NA
731	23	0	0	0	0	0	0	NA
732	32	0	0	1	1	1	0	1
733	23	0	1	1	0	0	0	NA
734	48	0	0	1	0	3	0	NA
735	40	0	0	1	0	2	0	1
736	21	0	0	1	1	0	1	1
737	34	0	0	1	0	1	0	1
738	29	0	0	1	0	0	0	NA
739	40	0	0	1	0	2	0	NA
740	37	0	1	1	1	1	0	1
741	39	0	0	0	0	2	0	NA
742	22	0	0	1	0	0	1	2
743	39	0	1	1	1	2	0	1
744	NA	1	0	1	1	NA	1	1
745	32	0	0	1	0	1	1	1
746	38	0	0	1	0	1	0	NA
747	29	0	1	1	0	0	0	1
748	NA	0	1	1	1	NA	1	1
749	28	0	1	1	1	0	1	1
750	26	0	1	1	1	0	0	1
751	36	1	1	1	1	1	1	2
752	27	0	0	0	1	0	0	NA
753	36	0	0	1	0	1	0	1
754	NA	0	0	1	0	NA	0	NA
755	51	0	1	1	0	3	1	1
756	43	0	0	1	0	2	0	1
757	38	0	1	1	1	1	0	2
758	28	0	0	1	1	0	0	1
759	38	0	1	1	1	1	1	2
760	35	0	0	1	0	1	NA	NA
761	27	0	0	1	1	0	1	1
762	50	1	1	1	1	3	1	2
763	26	0	0	1	0	0	0	NA
764	25	0	1	1	1	0	1	1
765	26	0	0	1	0	0	0	NA
766	28	0	0	1	0	0	0	1
767	53	0	1	0	1	3	0	1
768	35	0	1	1	1	1	1	2
769	40	0	0	1	0	2	0	2
770	29	0	0	1	1	0	1	2
771	42	0	0	1	0	2	1	2
772	34	0	0	1	0	1	1	1
773	19	0	0	1	0	0	1	1
774	36	1	1	1	0	1	1	2
775	46	0	0	1	0	3	0	1
776	21	0	0	1	0	0	1	1
777	NA	0	0	0	0	NA	0	1
778	NA	0	0	1	1	NA	0	1
779	NA	0	0	1	0	NA	0	NA
780	41	0	0	0	0	2	0	1
781	49	0	1	1	1	3	0	1
782	47	1	1	1	1	3	1	2
783	29	0	0	1	0	0	0	2
784	35	0	0	1	1	1	0	1
785	NA	0	0	1	0	NA	0	NA
786	47	0	0	1	1	3	0	1
787	33	0	0	1	0	1	0	NA
788	41	0	0	1	0	2	0	NA
789	43	0	1	1	1	2	0	1
790	46	1	1	1	0	3	1	2
791	36	0	1	1	1	1	0	1
792	38	1	0	1	0	1	0	1
793	43	0	1	1	1	2	1	1
794	42	0	1	1	0	2	0	1
795	30	0	0	1	0	0	0	2
796	41	0	0	1	1	2	1	1
797	54	0	0	1	0	3	0	1
798	40	0	1	1	0	2	0	1
799	NA	1	1	1	1	NA	1	2
800	42	0	1	1	1	2	1	1
801	23	0	0	1	0	0	1	2
802	45	1	0	1	0	2	0	NA
803	38	0	1	1	1	1	0	1
804	56	0	0	0	0	3	1	1
805	36	1	1	1	1	1	1	2
806	24	0	0	1	1	0	1	1
807	47	0	1	1	1	3	1	1
808	46	0	0	0	1	3	1	1
809	24	0	0	1	0	0	0	2
810	26	1	0	1	0	0	1	1
811	32	0	1	1	0	1	0	NA
812	41	0	0	1	0	2	0	NA
813	32	0	1	1	0	1	1	1
814	22	0	0	1	0	0	0	1
815	28	0	0	0	0	0	0	1
816	36	1	1	1	1	1	1	1
817	55	0	1	1	1	3	0	1
818	34	0	1	1	1	1	1	NA
819	48	0	1	1	1	3	0	1
820	37	0	1	1	1	1	0	2
821	44	0	0	1	1	2	0	NA
822	39	0	0	1	0	2	0	NA
823	34	0	0	1	0	1	NA	NA
824	35	0	0	1	0	1	1	1
825	NA	1	1	1	1	NA	1	2
826	23	0	0	1	1	0	0	1
827	33	0	1	1	0	1	1	1
828	46	1	0	1	1	3	0	2
829	35	0	1	1	0	1	1	1
830	41	0	1	1	1	2	1	1
831	NA	0	1	1	0	NA	0	NA
832	51	0	1	1	1	3	1	1
833	NA	1	0	1	0	NA	0	NA
834	43	0	1	1	1	2	0	1
835	45	0	0	1	1	2	1	1
836	30	0	0	1	1	0	0	1
837	35	0	0	1	1	1	0	1
838	27	0	1	1	1	0	1	2
839	38	0	1	1	1	1	1	NA
840	30	1	1	1	1	0	1	2
841	31	0	0	1	0	0	0	NA
842	35	0	1	1	1	1	0	1
843	32	0	0	1	0	1	0	1
844	NA	1	0	0	0	NA	0	1
845	35	0	1	1	1	1	1	1
846	33	0	0	1	0	1	1	1
847	42	0	0	1	0	2	0	NA
848	42	1	0	0	1	2	1	NA
849	21	0	0	1	0	0	0	2
850	41	1	1	1	1	2	0	1
851	30	0	0	1	1	0	0	1
852	37	0	0	1	0	1	1	1
853	32	0	0	1	1	1	0	1
854	41	0	0	1	0	2	1	1
855	38	1	0	1	1	1	1	2
856	36	0	0	1	1	1	0	1
857	23	0	0	1	1	0	1	1
858	34	0	0	1	1	1	1	2
859	40	0	0	1	0	2	0	1
860	20	0	1	1	1	0	1	1
861	26	0	0	1	1	0	0	2
862	38	0	0	1	0	1	0	1
863	36	1	1	1	0	1	1	2
864	29	0	1	1	1	0	0	2
865	NA	0	0	1	1	NA	0	2
866	24	0	0	1	0	0	0	1
867	43	0	0	1	0	2	0	2
868	33	0	0	1	0	1	1	1
869	29	0	0	1	1	0	0	1
870	31	0	1	1	1	0	1	1
871	51	0	1	1	1	3	0	1
872	37	0	1	1	1	1	1	2
873	31	0	0	1	0	0	0	NA
874	38	1	1	1	0	1	1	1
875	NA	0	1	1	0	NA	1	1
876	41	0	0	1	0	2	0	NA
877	35	0	0	1	1	1	0	1
878	20	0	0	1	0	0	1	1
879	29	0	1	1	1	0	1	1
880	19	0	0	1	1	0	1	2
881	NA	1	1	1	1	NA	1	2
882	37	1	1	1	1	1	1	1
883	20	0	0	1	0	0	1	2
884	30	0	1	1	1	0	1	1
885	22	0	0	1	0	0	0	1
886	35	1	0	1	0	1	1	2
